# Supplementary material for: Effects of Independent and Combined Water-Deficit and High-Nitrogen Treatments on Flag Leaf Proteomes during Wheat Grain Development
Source: Int J Mol Sci. 2020 Mar 19;21(6):2098. doi: 10.3390/ijms21062098 (PMC7139553; doi:10.3390/ijms21062098)
Supplement: Supplementary file 1 [file ijms-21-02098-s001.zip › Supplementary Materials/Table S1 S2 S3 S4.xlsx]

## Sheet: Table S1
Table S1. The DAPs from wheat flag leaf identified by MALDI-TOF/TOF-MS
Spot No.	Protein Name	Accsession No.	Taxonomy	Protein Score	Protein Score C. I. %	TpI/TMW (kDa)	Predicted Subcellular Localization	P-value	Average %Vol. Ratio
Signal perception and transduction
8	Vacuolar proton-ATPase	gi|90025017	Triticum aestivum	512	100	5.23/68.8	Endomembrane	0.032	1: 0.75: 0.83: 1.38	1: 1.22: 0.96: 0.88	1: 0.98: 0.81: 1.44	1: 2.01: 1.81: 2.05
Carbonhydrate metabolism
6	Adenosine diphosphate glucose pyrophosphatase	gi|21322655	Triticum aestivum	180	100	5.68 / 21.8	Extracellular	0.039	1: 2.80: 2.61: 1.47	1: 1.08: 0.75: 1.03	1: 0.98: 0.00: 1.42	1: 0.77 : 0.00: 0.53
16	Glyceraldehyde-3-phosphate dehydrogenase A	gi|1430500322	Triticum aestivum	178	100	8.16/43.1	Cytoplasm	0.015	1: 0.44: 0.95: 0.93	1: 1.11: 1.14: 2.02	1: 0.02: 2.11: 0	1: 1.09: 0.51: 0.33
22	Inorganic pyrophosphotase	gi|388271212	Triticum aestivum	195	100	5.80/31.8	Cytoplasm	0.043	1: 0.83: 1.05: 1.49	1: 1.74: 1.62: 1.78	1: 0.85: 0.98: 0.77	1: 0.39: 0.29: 0.65
26	Triosephosphate isomerase	gi|11124572	Triticum aestivum	458	100	5.38/27.0	Cytoplasm	0.01	1: 0.63: 0.31: 0.53	1: 0.94: 2.01: 0.77	1: 2.08: 0: 1.36	1: 1.42: 0: 1.28
34	Glyceraldehyde-3-phosphate dehydrogenase B	gi|1430500322	Triticum aestivum	442	100	6.02 / 46.9	Plastid	0.029	1: 0.64: 0.79: 0.66:	1: 0.53: 0.60: 0.67	1: 0.60: 0.74: 0.79	1: 2.33: 2.18: 1.89
38	6-phosphogluconate dehydrogenase	gi|669031638	Triticum aestivum	127	100	5.61/52.9	Plastid	0.017	1: 2.40: 2.53: 1.76	1: 0.62: 0.76: 1.02	1: 1.67: 0.92: 1.74	1: 0.67: 0.65: 0.31
42	Enolase	gi|461744058	Triticum aestivum	630	100	5.49 / 48.1	Cytoplasm	0.018	1: 1.71: 1.47: 0.99	1: 1.07: 1.50: 1.11	1: 1.45: 0.50: 1.01	1: 1.17: 0.91: 1.18
49	Beta-amylase	gi|3334120	Triticum aestivum	608	100	5.24/56.9	Plastid	0.043	1: 0.94: 0.66: 1.57	1: 1.03: 0.52: 0.22	1: 0.21: 1.02: 0	1: 0.67: 1.61: 1.07
55	Cytosolic aconitase	gi|290783890	Triticum aestivum	200	100	5.79/50.6	Cytoplasm	0.033	1: 2.30: 1.13: 1.43	1: 0.59: 0.41: 0.45	1: 0.71: 0.23: 0.87	1: 2.33: 1.53: 1.35
68	Enolase	gi|461744056	Triticum aestivum	468	100	5.41/48.3	Cytoplasm	0.023	1: 0.24: 0: 1.03	0: 0.35: 0: 0.14	0: 0: 0: 0	1: 1: 0.20: 0
69	Isocitrate dehydrogenase [NAD] catalytic subunit 5	gi|1430502599	Triticum aestivum	105	100	6.57 / 39.6	Mitochondria	0.014	1: 1.13: 1.08: 1.02	1: 1.05: 1.63: 0.90	0: 0: 0: 0	1: 1.40: 0: 0
71	Isocitrate dehydrogenase [NADP]	gi|326494166	Triticum aestivum	552	100	5.99 / 45.9	Mitochondria	0.022	1:2.01:2.12:1.12	1:0.31:0:4.49	1: 0.22: 0: 0	1:2.11:0.35:1.07
72	Isopentenyl-diphosphate Delta-isomerase II	gi|1430499125	Triticum aestivum	359	100	5.40 / 22.1	ER	0.031	1: 0.77: 0.63: 0.84	1: 1.88: 1.34: 1.73	1: 0.74: 0.35: 0.77	1: 0: 0: 0.68
Redox homeostasis and stress defense					100
5	Thioredoxin-dependent peroxidase	gi|669029680	Triticum aestivum	455		5.17/17.4	Cytoplasm	0.04	1: 0.53: 0.80: 1.36	1: 1.09: 1.24: 1.09	1: 1.11: 0.84: 1.03	1: 2.11: 2.22: 1.24
7	Germin-like protein 8-14	gi|1430497706	Triticum aestivum	339	100	5.36/21.9	Extracellular	0.031	1: 0.82: 0.93: 0.96	1: 2.11: 0.80: 2.03	1: 0.92: 0.76: 0.51	1: 0.76: 1.15: 0.88
10	2-Cys peroxiredoxin BAS1	gi|2829687	Triticum aestivum	651	100	5.71/23.4	Plastid	0.043	1: 0.92: 0.85: 1.24	1: 1.07: 1.06: 1.04	1: 1.18: 0.95: 0.86	1: 0: 0: 1.48
25	DehydroAscorbate reductase	gi|28192421	Triticum aestivum	620	100	5.88/23.5	Cytoplasm	0.015	1: 1.41: 1.32: 0.97	1: 0.41: 1.12: 0.85	1: 2.12: 0: 2.01	1: 1.12: 0.41: 1.31
28	Nucleoredoxin	gi|591140078	Triticum aestivum	534	100	4.82/63.7	Plastid	0.039	1: 0.62: 0.44: 1.77	1: 1.21: 2.07: 1.71	1: 0: 0: 0	1: 0: 0: 1.31
27	Ferredoxin-NADP(H) oxidoreductase	gi|20302471	Triticum aestivum	97	100	8.29/39.2	Plastid	0.017	1: 1.12: 1.35: 1.41	1: 0.73: 0.74: 0.75	1: 0.92: 0.48: 0.67	1: 1.06: 0.97: 1.08
18	Chitinase 2	gi|18146827	Triticum aestivum	113	99.98	6.06/35.2	Plastid	0.035	1: 0.73: 2.07: 0	1: 2.12: 1.43: 1.30	1: 0.51: 0.52: 0.65	1: 0: 0: 1.12
Energy metabolism
30	ATP synthase subunit	gi|285014508	Triticum aestivum	255	100	8.18 / 39.8	Plastid	0.043	1: 1.80: 2.21: 0.91	1: 0.85: 0.63: 0.72	1: 0.79: 0.27: 0.78	1: 1.54: 1.18: 1.14
45	ATP synthase CF1 beta subunit	gi|667753755	Triticum aestivum	1030	100	5.17/53.8	Plastid	0.013	1: 0.96: 0.86: 0.24	1: 0.95: 1.20: 1.07	1: 0.58: 0.59: 1.03	1: 0.67: 0.80: 1.27
65	ATP synthase CF1 beta subunit	gi|14017579	Triticum aestivum	370	100	5.21/36.1	Plastid	0.037	1: 0.71: 0.52: 1.20	1: 0.79: 0.96: 1.03	1: 0: 0: 0	1: 1.08: 0: 0
47	ATP synthase CF1 alpha subunit	gi|14017569	Triticum aestivum	795	100	6.2/61.78	Plastid	0.039	1: 1.36: 2.09: 0.86	1: 0.80 : 0.54: 0.55	1: 0.62 : 0.25: 0.63	1: 1.03: 1.89: 2.28
48	ATP synthase CF1 alpha subunit	gi|14017569	Triticum aestivum	882	99.96	6.11/55.26	Plastid	0.04	1: 0.95: 1.76: 1.34	1: 0.61: 0.68: 1.43	1: 1.30: 0.36: 1.04	1: 0.92: 1.54: 0.95
53	ATP synthase CF1 alpha subunit	gi|14017569	Triticum aestivum	1080	99.96	6.24 / 55.5	Plastid	0.038	1: 2.01: 2.22: 1.18	1: 0.78: 0.76: 0.71	1: 1.11: 0.46: 0.51	1: 0.86: 0.98: 1.02
44	ATP synthase CF1 alpha subunit	gi|667753745	Triticum aestivum	715	100	6.11 / 55.3	Plastid	0.017	1: 2.21: 2.04: 1.20	1: 0.52: 0.46: 0.41	1: 0.89: 0.38: 0.65	1: 1.97: 1.35: 1.23
Protein folding
9	Peptidyl-prolyl cis-trans isomerase 2	gi|1430499821	Triticum aestivum	77	99.61	8.58/27.6	Plastid	0.007	1: 1.00: 0.93: 1.06	1: 0.48: 0.81: 0.85	1: 1.28: 1.01: 1.14	1: 1.66: 2.01: 1.52
57	ATP-dependent Clp protease ATP-binding subunit clpA-like protein CD4B	gi|474241774	Triticum aestivum	383	100	5.16/103.2	Plastid	0.02	1: 3.38: 3.15: 1.26	1: 0.88: 1.21: 0.92	1: 0.79: 0.34: 0.39	1: 1.67: 1.58: 1.19
15	ATP-dependent Clp protease proteolytic subunit	gi|548960322	Triticum aestivum	522	100	5.64/30.8	Mitochondria	0.039	1: 1.11: 0.51: 0.33	1: 2.01: 1.24: 1.60	1: 0.47: 1.13 : 2.08	1: 0.48: 0.25: 1.21
Transcription/ Translation
67	Translationally-controlled tumor protein	gi|146285306	Triticum aestivum	470	100	4.55/18.8	Cytoplasm	0.037	1: 0.33: 1.09: 0.74	1: 0.69: 0.78: 0.59	0: 0: 0: 0	0.08: 0: 0: 0
3	Ribosomal protein L12	gi|669029445	Triticum aestivum	662	100	5.60/18.1	Plastid	0.042	1: 0.45: 0.55: 1.19	1: 1.22: 1.93: 1.62	1: 0.83: 0.98: 1.23	1: 0: 0: 1.12
17	Cp31BHv	gi|226533870	Triticum aestivum	396	100	4.85/19.0	Plastid	0.022	1: 0.67: 0.50: 1.21	1: 1.67: 1.87: 1.99	1: 0.90: 1.14: 1.27	1: 1.43: 0.88: 1.30
61	50S ribosomal protein L1	gi|1149746683	Aegilops tauschii subsp. tauschii	319	100	8.69/37.2	Nuclear	0.015	1: 0.80: 0.69: 0.99	1: 1.25: 1.01: 0.95	1: 1.25: 1.22: 1.10	1: 1.09: 0: 0
63	ATP-dependent DNA helicase Q-like 5 isoform X3	gi|1149825620	Aegilops tauschii subsp. tauschii	74	95.9	6.52/76.1	Mitochondrial	0.018	1: 0.65: 0.57: 0.50	1: 1.20: 1.18: 0.95	1: 0.98: 0: 1.17	0: 0: 0: 0
Photosynthesis
1	Ribulose-1,5-bisphosphate carboxylase/oxygenase small subunit	gi|11990897	Triticum aestivum	111	100	8.80/19.7	Plastid	0.024	1: 0.79: 0.84: 1.35	1: 1.52: 1.38: 0.88	1: 0.41: 0.74: 0.99	1: 1.01: 1.04: 1.04
4	Ribulose-1,5-bisphosphate carboxylase/oxygenase small subunit	gi|11990897	Triticum aestivum	178	100	8.80/19.7	Plastid	0.037	1: 1.64: 3.38: 1.17	1: 0.37: 1.14: 0.87	1: 1.24: 0.80: 1.50	1: 0.84: 0.65: 0.62
23	Ribulose-1,5-bisphosphate carboxylase/oxygenase small subunit	gi|11990897	Triticum aestivum	325	100	8.80/19.45	Plastid	0.023	1: 2.19: 2.30: 1.54	1: 0.55: 1.13: 0.49	1: 0.11: 0: 0	1: 1.01: 0.89: 0.66
40	Ribulose-1,5-bisphosphate carboxylase/oxygenase large subunit	gi|32966580	Triticum aestivum	711	100	6.22/53.4	Plastid	0.033	1: 1.67: 2.19: 0.96	1: 1.07: 1.04: 0.80	1: 0.48: 0.90: 1.43	1: 0.45: 0.70: 0.63
41	Ribulose-1,5-bisphosphate carboxylase/oxygenase large subunit	gi|14017580	Triticum aestivum	969	100	6.04/53.3	Plastid	0.017	1: 0.80: 0.65: 0.54	1: 1.82: 0.82 : 2.01	1: 1.08: 1.05: 2.11	1: 0.75: 2.10:0.88
60	Ribulose-1,5-bisphosphate carboxylase/oxygenase large subunit	gi|14017580	Triticum aestivum	969	100	6.04/53.3	Plastid	0.042	1: 1.26: 1.08: 1.07	1: 0.82: 0.32: 0.51	1: 1.33: 0.80: 0.83	1: 0.99: 2.01: 0.92
66	RuBisCO large subunit-binding protein subunit alpha, chloroplastic	gi|7960277	Triticum aestivum	539	100	6.12/57.5	Plastid	0.031	1: 0.29: 0.41: 1.41	1: 1.45: 2.70: 1.48	1: 0: 0: 0	1: 0: 0: 0
35	RuBisCO large subunit-binding protein subunit alpha	gi|1345582	Triticum aestivum	624	100	4.83/57.5	Plastid	0.014	1: 0.70: 0.65: 0.77	1: 0.82: 0.82: 0.86	1: 0: 1.10: 1.13	1: 0: 0: 1.04
31	Ribulose-1,5-bisphosphate carboxylase activase	gi|37783283	Triticum aestivum	226	100	6.22/47.1	Plastid	0.012	1: 1.36: 0.96: 1.81	1: 0.88: 0.95: 0.55	1: 1.26: 0: 0	1:1.24 : 1.20: 1.75
11	Oxygen-evolving enhancer protein 2	gi|131394	Triticum aestivum	986	100	8.84/27.4	Plastid	0.011	1: 1.35: 1.15: 1.10	1: 0.89: 0.80: 0.86	1:0.92 : 0.74: 0.89	1: 2.11: 1.63: 2.40
12	23kDa oxygen evolving protein of photosystem II	gi|21837	Triticum aestivum	906	100	8.84/27.4	Plastid	0.022	1: 0.48: 0.39: 0.55	1: 0.65: 1.12: 1.01	1: 1.74: 0.55: 1.20	1: 1.48: 1.05: 0.46
13	Chlorophyll a-b binding protein 8	gi|225690802	Triticum aestivum	399	100	8.69/29.3	Plastid	0.04	1: 0.72: 0.96: 1.03	1: 0.81: 1.10: 1.08	1: 1.26: 0.69: 0.96	1: 4.09: 2.34: 1.35
14	Chlorophyll a-b binding protein 8	gi|225690802	Triticum aestivum	111	100	8.69 / 29.3	Plastid	0.041	1: 1.06: 1.29: 0.70	1: 2.11: 1.46: 1.15	1: 0.87: 1.17: 1.12	1: 0.88: 0.86: 1.10
24	Oxygen-evolving enhancer protein 1	gi|1191448024	Triticum aestivum	326	100	5.75 / 34.4	Plastid	0.028	1: 1.05: 0.60: 1.65	1: 1.01: 0.59: 0.41	1: 2.31: 0.78: 1.28	1: 0.30: 1.04: 1.02
28	Chloroplast fructose-bisphosphate aldolase	gi|223018643	Triticum aestivum	418	100	5.94/42.2	Plastid	0.031	1: 1.87: 1.39: 3.61	1: 0.67: 0.85: 0.86	1: 0.79: 0.49: 1.10	1: 0.82: 0: 0.70
29	Photosystem II stability/assembly factor HCF136	gi|1149807721	Aegilops tauschii subsp. tauschii	359	100	9.02/45.5	Plastid	0.013	1:1.40: 1.12: 1.40	1: 0.89: 1.11: 0.77	1: 0.99: 1.00: 1.63	1: 0.11: 0.87: 1.84
32	Phosphoribulokinase	gi|125580	Triticum aestivum	536	100	5.72/45.5	Plastid	0.013	1: 0.88: 0.72: 0.85	1: 0.87: 2.02: 0.97	1: 0: 0.78: 0.74	1: 1.31: 0.64: 1.52
36	Phosphoglycerate kinase	gi|129915	Triticum aestivum	916	100	6.58/50.0	Plastid	0.014	1: 0.41: 0.88: 0.64	1: 1.08: 1.09: 1.01	1: 0.77: 0.81: 0.75	1: 1.48: 2.15: 2.01
33	Phosphoribulokinase	gi|21839	Triticum aestivum	380	100	5.84 / 45.0	Plastid	0.035	1: 1.41: 0.55: 0.77	1: 1.81: 1.27:1.65	1: 0.14: 2.02: 2.11	1: 0.38: 0.11: 0.67
37	Fructose-1,6-bisphosphate aldolase 6	gi|1356636500	Triticum aestivum	186	100	7.60/42.3	Plastid	0.036	1: 1.21: 0.55: 0.65	1: 1.18: 2.51: 2.02	1: 1.59: 1.19: 0.31	1: 0.13: 0.57: 1.15
39	UTP--glucose-1-phosphate uridylyltransferase	gi|1149721283	Aegilops tauschii subsp. tauschii	949	100	5.37/50.7	Plastid	0.044	1: 1.65: 1.18: 2.15	1: 1.07: 1.06: 0.92	1: 0.88: 0.54: 1.87	1: 0.64: 0: 1.22
52	Polyphenol oxidase	gi|296034254	Triticum aestivum	257	100	5.88 / 63.7	Plastid	0.044	1: 1.63: 1.17: 1.43	1: 1.21: 1.18: 2.13	1: 0.95: 0.85: 0	1: 1.27: 0: 1.32
54	NADP-dependent malic enzyme	gi|158701881	Triticum aestivum	164	100	5.56/63.4	Plastid	0.026	1: 0.16: 0.74: 0.57	1: 0.32: 0.98: 0.52	1: 1.33: 4.94: 1.21	1: 1.31: 1.01: 2.01
59	Aconitate hydratase	gi|290783890	Triticum aestivum	800	100	5.66/93.86	Plastid	0.015	1: 2.07: 3.11: 2.80	1: 1.23: 2.60: 0.68	1: 0.39: 0.16: 0.63	1: 1.29: 2.52: 1.51
64	Oxygen evolving enhancer protein	gi|1191448024	Triticum aestivum	984	100	5.75/34.7	Plastid	0.026	1: 1.51: 1.52: 1.20	1: 1.18: 1.28: 0.50	1: 1.34: 0: 0.82	1: 0: 0: 0
70	Ribulose bisphosphate carboxylase/oxygenase activase	gi|1007385583	Triticum aestivum	690	100	7.59/47.3	Plastid	0.018	1: 1.16: 1.82: 0.96	1: 0.89: 0.80: 0.89	1: 0: 0: 0	1: 0: 0: 0
Amino acid metabolism
2	Putative glycine decarboxylase subunit	gi|22204118	Triticum aestivum	162	100	4.99/21.6	Mitochondria	0.018	1: 0.94: 0.96: 1.41	1: 2.37: 2.33: 1.16	1: 0.99: 0.81: 0.74	1: 1.26: 0.90: 1.41
56	5-methyltetrahydropteroyltriglutamate--homocysteine methyltransferase	gi|473993302	Triticum urartu	1040	100	5.74 / 84.6	Cytoplasm	0.021	1: 0.92: 0.91: 0.73	1: 0.90: 1.15: 2.01	1: 0.85: 0.67: 0.71	1: 0.85: 0.23: 1.39
43	Leucine aminopeptidase 2	gi|75261364	Triticum urartu	86	100	8.29/62.2	Plastid	0.031	1: 0.73: 1.24: 0.51	1: 1.12: 1.28: 1.27	1: 1.64: 0.52: 2.16	1: 0.72: 0.21: 0.89
Others and Unknown					100
19	RGA-1	gi|156152302	Triticum aestivum	115		7.60/31.8	Cytoplasm	0.049	1: 0.99: 0.53: 0.93	1: 1.03: 1.23: 0.68	1: 0.81: 0.38: 0.61	1: 1.76: 1.22: 1.57
20	Uncharacterized protein At5g02240-like	gi|1149751871	Aegilops tauschii subsp. tauschii	136	100	6.99/31.9	Plastid	0.047	1: 1.11: 1.06: 1.58	1: 1.05: 1.24: 1.02	1: 0.83: 0.97: 0.98	1: 2.33: 1.65: 1.75
21	Uncharacterized protein LOC109782986	gi|1149749042	Aegilops tauschii subsp. tauschii	148	100	6.46/34.7	Plastid	0.023	1: 1.01: 1.03: 0.85	1: 1.73: 0.68: 0.59	1: 1.29: 0.21: 1.15	1: 1.61: 0: 1.66
46	Hypothetical protein TRIUR3_22780	gi|669030756	Triticum aestivum	306	100	8.75 / 33.2	Plastid	0.039	1: 0.42: 0.50: 0.92	1: 1.74: 1.26: 1.47	1: 0.88: 0.99: 0.90	1: 1.08: 0.42: 1.01
58	Rust resistance protein Lr10	gi|33302327	Triticum aestivum	53	100	5.71/10.38	Cytoplasm	0.018	1: 3.01: 2.26: 1.67	1: 0: 0.86: 0.81	1: 0: 0: 0	1: 0: 0.89: 0.89
51	Arabinoxylan arabinofuranohydrolase isoenzyme AXAH-II	gi|1430497944	Triticum aestivum	251	100	5.22/72.5	Extracellular	0.008	1: 1.64: 1.17: 1.43	1: 1.22: 1.18: 1.09	1: 0.96: 0.85: 1.38	1: 1.27: 0: 1.73
62	Rhodanese/Cell cycle control phosphatase superfamily protein	gi|18404538	Triticum aestivum	293	100	5.93/16.2	Cytoplasm	0.033	1: 1.24: 3.25: 2.27	1: 1.36: 0.96: 1.19	1: 0.79: 0: 0.87	1: 0: 0: 0

## Sheet: Table S2
Table S2. list of primers used for gene clone and vector construction
Primer name	Sequence	Annotation
CE-GAPDH-F	ggatcttccagagatATGGCCGCCCATGCAGCTCT	Cloning vector constructions for sequencing
CE-GAPDH-R	ctgccgttcgacgatTCACTCGTCGAACACCTTGC
CE-Enolase-F	ggatcttccagagatATGGCGGCGACGATCCAGTC
CE-Enolase-R	ctgccgttcgacgatCTAGTAGGGCTCCACCGGTG
CE-DHAR-F	ggatcttccagagatATGACCGAGGTCTGCGTCAA
CE-DHAR-R	ctgccgttcgacgatTTACGGGTTCACTTTCGGCG
CE-BAS1-F	ggatcttccagagatATGGCGTGCGCCTTCTCCGC
CE-BAS1-R	ctgccgttcgacgatCTAGATGGCAGCGAAGTACT
CE-PPO-F	ggatcttccagagatATGGAGAGCAGTCGCATGCC
CE-PPO-R	ctgccgttcgacgatCTTGACGTAGCTGATGCTGAC
CE-FBP-F	ggatcttccagagatATGGCGTCTGCTACTCTCCT
CE-FBP-R	ctgccgttcgacgatGTAGCTGTAGTTCTTGACGAA
16318-GAPDH-F	ttdgaattctgcagtcgacggtaccgtATGGCCGCCCATGCAGCTCT	Vector construction for protoplast transformation
16318-GAPDH-R	ggatcccgggcccgcggtaccaTCACTCGTCGAACACCTTGC
16318-Enolase-F	ttdgaattctgcagtcgacggtaccgtATGGCGGCGACGATCCAGTC
16318-Enolase-R	ggatcccgggcccgcggtaccaCTAGTAGGGCTCCACCGGTG
16318-DHAR-F	ttdgaattctgcagtcgacggtaccgtATGACCGAGGTCTGCGTCAA
16318-DHAR-R	ggatcccgggcccgcggtaccaTTACGGGTTCACTTTCGGCG
16318-BAS1-F	ttdgaattctgcagtcgacggtaccgtATGGCGTGCGCCTTCTCCGC
16318-BAS1-R	ggatcccgggcccgcggtaccaCTAGATGGCAGCGAAGTACT
16318-PPO-F	ggatcttccagagatATGGAGAGCAGTCGCATGCC
16318-PPO-R	ctgccgttcgacgatCTTGACGTAGCTGATGCTGAC
16318-FBA-F	ggatcttccagagatATGGCGTCTGCTACTCTCCT
16318-FBA-R	ctgccgttcgacgatGTAGCTGTAGTTCTTGACGAA
*Lowercases represent homologous arms used for homologous recombination of vector construction

## Sheet: Table S3
Table S3. list of primers used for RT-qPCR
Protein spot number	Gene name	Product	Pimer name	Primer sequence (5’-3’)
Spot 1	RBCS	283-463	RBCS-F	GGGTTCATCTTCCGTGAGCA
			RBCS-R	GACGCATGTTGTCGAATCCG
Spot 5	TRX	314-473	TRX-F	CGGCTGCATACACAAAAGCA
			TRX-R	ATCTCCTCGGCACCAGAGAT
Spot 8	V-ATPase	823-1001	V-ATPase-F	GCGTCAAAACTTGCTGCTGA
			V-ATPase-R	CAGCCCACATACACCACAGT
Spot 11	OEE2	603-779	OEE2-F	CATAACGGTGCTCACGAGGA
			OEE2-R	TATGCGACGCTGAAGGATCC
Spot 13	Cab	550-719	Cab-F	GCCAAGTTCGAGGAGCTCAA
			Cab-R	ATGACGATGTCGCCGATGTT
Spot 16	GAPDH	940-1126	GAPDH-F	GTCTCCAAGAAGACCCTCGC
			GAPDH-R	TGACCTTGACCATGTCGTCG
Spot 24	OEE1	461-624	OEE1-F	AAACCAAGCTCATGACCCGT
			OEE1-R	GGTGAAGAGGAAGGGCACTC
Spot 25	DHAR	254-431	DHAR-F	TGGTGCTGTTAACCGGACTC
			DHAR-R	TTGCTGACGTCGATGAGCTT
Spot 26	TPI	85-284	TPI-F	GCTGGACAGATCGCCTCTAC
			TPI-R	CCAAGGATGACCCAGGGAAC
Spot 30	ATP synthase	243-392	ATP synthase-F	TCTGGTGGAGGTGCTCTACA
			ATP synthase-R	AGCACGTTGTTGTTGAAGGC
Spot 32	PRK	303-483	PRK-F	CGACACGACGACGGTCATAT
			PRK-R	GCCAGTGACGTGGTTGTAGA
Spot 36	PGK	617-787	PGK-F	AGCTTGCTTCACTGGCAGAT
			PGK-R	ATGGGCGCTTAGGGTTTGAA

## Sheet: Table S4
Table S4. The soil bulk density and field capacity in 0–200 cm soil layers with 20 cm increment in the experimental field.
Soil layer (cm)	0-20	20-40	40-60	60-80	80-100	100-120	120-140	140-160	160-180	180-200
Bulk density (g cm-3)	1.35	1.46	1.45	1.41	1.44	1.46	1.45	1.42	1.42	1.42
Field capcity (%)	0.35	0.31	0.33	0.32	0.34	0.36	0.33	0.36	0.37	0.37
